# Supplementary material for: Global Phosphotyrosine Proteomics Identifies PKCδ as a Marker of Responsiveness to Src Inhibition in Colorectal Cancer
Source: PLoS One. 2013 Nov 8;8(11):e80207. doi: 10.1371/journal.pone.0080207 (PMC3832668; doi:10.1371/journal.pone.0080207)
Supplement: Table S1 — Phosphotyrosine peptides from HCT-116 cultured cells. (XLS) [file pone.0080207.s001.xls]

## Sheet: HCTcellsdata
Supplemental Table S1. Phosphotyrosine peptides from HCT-116 cultured cells
Namea: Protein - GENE	Entry in UniProta	Peptideb	Site(s)b	xcorrc	zc	IDsd	Identical Peptidese	HCT-116 tumors?f	NT MEFs?g	Src-TX MEFs?g
SIGNALING: PROTEIN KINASES
Tyrosine kinases (nonreceptor)
Tyrosine-protein kinase Fyn - FYN	P06241	R.KLDNGGY@YITTR.A	Y213	4.16	2	11	FYN and YES1	Y	N	N
		R.LIEDNEY@TAR.Q	Y420	3.61	2	9	FYN, SRC, YES1 and LCK	Y	Y	Y
		K.WTAPEAALY@GR.F	Y440	2.8	2	4	FYN, SRC and YES1	N	N	Y
Tyrosine-protein kinase Lyn - LYN	P07948	R.SLDNGGY@YISPR.I	Y193	3.51	2	11		Y	N	N
		R.VIEDNEY@TAR.E	Y397	3.36	2	14	LYN and HCK	Y	Y	N
Tyrosine-protein kinase ABL1 - ABL1	P00519	R.LMTGDTY@TAHAGAK.F	Y393	4.04	2	9	ABL1 and ABL2/ARG	Y	Y	Y
Focal adhesion kinase 1 (FAK) - PTK2	Q05397	R.YM#EDSTY@YK.A	Y576	2.71	2	7		Y	Y	Y
		R.YMEDSTY@YK.A	Y576	2.92	2	11
		R.FLIGNQHIY@QPVGKPDPAAPPK.K	Y861	4.23	3	6		N	N	N
Non-receptor tyrosine-protein kinase TYK2 - TYK2	P29597	R.LLAQAEGEPC*Y@IR.D	Y292	3.91	2	13		N	N	N
Activated CDC42 kinase 1 (ACK1) - TNK2	Q07912	K.KPTY@DPVSEDQDPLSSDFKR.L	Y518	4,64	3	14		Y	Y	N
		K.KVSSTHY@YLLPERPSYLER.Y	Y859	3.45	3	4		N	Y	N
Tyrosine kinases (receptor)
Ephrin type-A receptor 2 - EPHA2	P29317	K.TYVDPHTY@EDPNQAVLK.F	Y594	3.8	2	6		Y	Y	Y
				3.35	3	4
		K.SEQLKPLKT@YVDPHTY@EDPNQAVLK.F	Y594	3.8	3	4
		R.VLEDDPEATY@TTSGGK.I	Y772	4,62	2	11		Y	Y	Y
		R.VLEDDPEATY@TTSGGKIPIR.W	Y772	4.22	2	8
		R.IAY@SLLGLK.D	Y960	2.78	2	4		N	N	N
Ephrin type-B receptor 3 - EPHB3	P54753	K.VYIDPFTY@EDPNEAVR.E	Y614	4.34	2	5		N	Y	N
Ephrin type-B receptor 4 - EPHB4	P54760	R.FLEENSSDPTY@TSSLGGK.I	Y774	5.47	2	5		N	Y	N
		K.SQAKPGTPGGTGGPAPQY@.-	Y987	3.63	2	5		N	N	N
Epidermal growth factor receptor - EGFR	P00533	K.GSHQISLDNPDY@QQDFFPK.E	Y1172	4.2	3	4		Y	N	N
		K.GSTAENAEY@LR.V	Y1197	3.06	2	9		Y	N	N
Tyrosine-protein kinase receptor UFO - AXL	P30530	K.IYNGDY@YR.Q	Y702	2.57	2	4		N	Y	Y
Hepatocyte growth factor receptor - MET	P08581	R.DM#YDKEY@YSVHNK.T	Y1234	4.41	3	33		Y	Y	N
		R.DMYDKEY@YSVHNK.T	Y1234	4.09	2	15
				3.78	3	24
		R.DMYDKEY@YS@VHNK.T	Y1234	3.06	2	2
		R.DM#YDKEYY@SVHNK.T	Y1235	3,59	3	3		N	Y	N
		R.DMYDKEYY@SVHNK.T	Y1235	3.7	3	5
		R.DMYDKEY@Y@SVHNK.T	Y1234, Y1235	3.46	3	6
Macrophage-stimulating protein receptor (RON) - MST1R	Q04912	R.DILDREY@YSVQQHR.H	Y1238	5.21	3	14		N	N	N
Insulin-like growth factor 1 receptor - IGF1R	P08069	R.DIYETDY@YRK.G	Y1165	2.57	2	3		N	Y	N
CMGC protein kinases
Cell division control protein 2 homolog - CDK1	P06493	K.IEKIGEGTY@GVVYK.G	Y15	3,92	2	12		Y	Y	Y
		K.IGEGT@Y@GVVYK.G	Y15	2.87	2	26	CDK1, CDK2, and CDK3
		K.IGEGTY@GVVYK.G	Y15	3.55	2	98
		K.IEKIGEGT@Y@GVVYK.G	Y15	3.77	2	10
		K.IGEGTYGVVY@KGR.H	Y19	3.06	2	5		Y	Y	Y
Cell division protein kinase 2 - CDK2	P24941	K.VEKIGEGTY@GVVYK.A	Y15	4.19	3	4		Y	Y	N
Cell division protein kinase 5 - CDK5	Q00535	K.IGEGTY@GTVFK.A	Y15	3.11	2	9		N	N	N
Dual specificity tyrosine-phosphorylation-regulated kinase 1A - DYRK1A	Q13627	R.IYQY@IQSR.F	Y321	3.02	2	26	DYRK1A and DYRK1B	Y	Y	Y
Dual specificity tyrosine-phosphorylation-regulated kinase 2 - DYRK2	Q92630	R.VYTY@IQSR.F	Y382	2.18	2	3		Y	Y	N
Glycogen synthase kinase-3 alpha - GSK3A	P49840	R.GEPNVSY@IC*SR.Y	Y279	2.99	2	22	GSK3A and GSK3B	Y	Y	Y
Homeodomain-interacting protein kinase 1 - HIPK1	Q86Z02	K.AVC*STY@LQSR.Y	Y352	2.92	2	19	HIPK1 and HIPK2	Y	Y	N
Homeodomain-interacting protein kinase 3 - HIPK3	Q9H422	K.TVC*STY@LQSR.Y	Y359	2.95	2	9		Y	Y	N
Mitogen-activated protein kinase 3 (ERK1) - MAPK3	P27361	R.IADPEHDHTGFLTEY@VATR.W	Y204	5.89	3	17		Y	Y	N
				3.6	2	2
Mitogen-activated protein kinase 1 (ERK2) - MAPK1	P28482	R.VADPDHDHTGFLTEY@VATR.W	Y187	5.83	3	21		Y	Y	N
				4.06	2	2
		R.VADPDHDHTGFLT@EY@VATR.W	Y187	4.34	3	13
Mitogen-activated protein kinase 7 (ERK5) - MAPK7	Q13164	R.GLC*TSPAEHQYFMTEY@VATR.W	Y221	5.35	3	14		Y	Y	N
				3.73	2	3
Mitogen-activated protein kinase 9 (JNK2) - MAPK9	P45984	R.TAC*TNFMMTPY@VVTR.Y	Y185	3.95	2	6		Y	Y	N
Mitogen-activated protein kinase 14 (p38 alpha) - MAPK14	Q16539	R.HTDDEM#TGY@VATR.W	Y182	2.77	3	2		Y	Y	N
				4.07	2	3
		R.HTDDEMTGY@VATR.W	Y182	3.14	3	4
				4.4	2	9
Serine/threonine-protein kinase PRP4 homolog - PRPF4B	Q13523	K.LC*DFGSASHVADNDITPY@LVSR.F	Y849	5.02	2	20		Y	Y	Y
				6.19	3	49
Other protein kinases
Misshapen-like kinase 1 - MINK1	Q8N4C8	R.NLLHADSNGY@TNLPDVVQPSHSPTENSK.G	Y906	6.34	3	3		N	N	N
Protein kinase C delta type - PRKCD	Q05655	R.RSDSASSEPVGIY@QGFEK.K	Y313	4.72	3	7		Y	N	N
				4.72	2	2
		R.RSDSASSEPVGIY@QGFEKK.T	Y313	5.08	3	5
		R.SDSASSEPVGIY@QGFEK.K	Y313	4.42	2	4
		K.KTGVAGEDMQDNSGTY@GK.I	Y334	3.58	3	3		Y	N	N
				4.41	2	1
		K.TGVAGEDMQDNSGTY@GK.I	Y334	4.8	2	4
		K.GRGEY@FAIK.A	Y374	3.44	2	6		N	N	N
Tyrosine-protein kinase SgK269 - SGK269	Q9H792	K.NAIKVPIVINPNAY@DNLAIYK.S	Y635	5.78	3	5		N	Y	Y
		K.VPIVINPNAY@DNLAIYK.S	Y635	4.24	2	6
SIGNALING: OTHER
Protein phosphatases
Receptor-type tyrosine-protein phosphatase alpha - PTPRA	P18433	K.VVQEYIDAFSDY@ANFK.-	Y798	5.61	2	17		Y	Y	N
Tyrosine-protein phosphatase non-receptor type 11 (SHP-2) - PTPN11	Q06124	K.IQNTGDY@YDLYGGEK.F	Y62	4.43	2	17		Y	Y	Y
		R.VY@ENVGLMQQQK.S	Y584	4.35	2	5		N	Y	N
Small G-protein regulators
ARF GTPase-activating protein GIT1 - GIT1	Q9Y2X7	R.LQPFHSTELEDDAIY@SVHVPAGLYR.I	Y545	5.64	3	12		N	Y	Y
Glucocorticoid receptor DNA-binding factor 1 (Rho GAP p190A) - GRLF1	Q9NRY4	R.NEEENIY@SVPHDSTQGK.I	Y1105	4.35	2	5		Y	Y	Y
				4.37	3	7
Ras and Rab interactor 1 - RIN1	Q13671	R.EKPAQDPLY@DVPNASGGQAGGPQRPGR.V	Y36	3.47	3	12		Y	Y	Y
Rho GTPase-activating protein 12 - ARHGAP12	Q8IWW6	R.ATT@PPNQGRPDS@PVY@ANLQELK.I	Y243	4.08	3	4		N	Y	Y
		R.ATT@PPNQGRPDSPVY@ANLQELK.I	Y243	3.63	3	3
RhoA activator C11orf59 - C11orf59	Q6IAA8	K.ALNGAEPNY@HSLPSAR.T	Y40	3.02	2	6		N	N	N
Adaptors with SH2, SH3, PH, and/or PTB domains
Abl interactor 1 - ABI1	Q8IZP0	K.TLEPVKPPTVPNDY@MTSPAR.L	Y213	4.03	2	6		N	Y	N
		R.NTPY@KTLEPVKPPTVPNDY@MTSPAR.L	Y213	4.48	3	4
Abl interactor 2 - ABI2	Q9NYB9	R.TLEPVRPPVVPNDY@VPSPTR.N	Y213	3.98	2	4		N	N	N
				4.04	3	2
Crk-like protein - CRKL	P46109	R.NSNSYGIPEPAHAY@AQPQTTTPLPAVSGSPGAAITPLPSTQNGPVFAK.A	Y207	5.2	3	2		Y	Y	N
GRB2-associated-binding protein 1 - GAB1	Q13480	R.APSASVDSSLY@NLPR.S	Y259	4.29	2	6		N	N	N
		K.DASSQDC*Y@DIPR.A	Y406	3.02	2	10		N	Y	N
Fibroblast growth factor receptor substrate 2 - FRS2	Q8WU20	K.LVY@ENINGLSIPSASGVR.R	Y306	3.63	2	2		N	Y	N		Adapter protein that links FGR and NGF receptors to downstream signaling pathways. Involved in the activation of MAP kinases. Modulates signaling via SHC1 by competing for a common binding site on NTRK1.
Phosphatidylinositol 3-kinase regulatory subunit beta (p85-beta) - PIK3R2	O00459	K.SREYDQLY@EEYTR.T	Y464	3.6	2	6		Y	Y	Y
				3.85	3	5
		R.EYDQLY@EEYTR.T	Y464	3.52	2	4
		K.NETEDQY@ALMEDEDDLPHHEER.T	Y605	5.64	3	6		N	Y	N
SH2 domain-containing adapter protein B - SHB	Q15464	R.LDY@C*GGSGEPGGVQR.A	Y114	4.25	2	12		N	Y	N
		K.DKVTIADDY@SDPFDAK.N	Y246	4.63	2	9		N	Y	N
				4.52	3	5
		K.DKVTIADDY@SDPFDAKNDLK.S	Y246	5.93	3	7
				4.68	2	2
		K.KDKVTIADDY@SDPFDAK.N	Y246	4.7	3	3
		K.VTIADDY@SDPFDAK.N	Y246	3.3	2	4
		K.VTIADDY@SDPFDAKNDLK.S	Y246	4.03	2	2
		K.AGKGESAGY@MEPYEAQR.I	Y268	4.8	3	9		N	Y	N
				5.32	2	5
		K.GESAGY@MEPYEAQR.I	Y268	3.85	2	6
		K.SKAGKGESAGY@MEPYEAQR.I	Y268	4.44	3	4
SHC-transforming protein 1 - SHC1	P29353	R.ELFDDPSY@VNVQNLDK.A	Y427	5.21	2	11		Y	Y	Y
Additional Signaling
Annexin A1 - ANXA1	P04083	K.GGPGSAVSPY@PTFNPSSDVAALHK.A	Y39	4.87	3	6		N	N	N
Annexin A2 - ANXA2	P07355	K.LSLEGDHSTPPSAY@GSVK.A	Y24	5.02	2	25		Y	Y	Y
				2.87	3	4
		K.AY@TNFDAER.D	Y30	3.09	2	6		Y	N	N
		K.AY@TNFDAERDALNIETAIK.T	Y30	4.42	2	2
				5.5	3	6
		K.SLYY@YIQQDTK.G	Y317	3.71	2	8		Y	N	Y
		K.SLYYY@IQQDTK.G	Y318	3.53	2	3		Y	N	Y
Calmodulin - CALM1,CALM2,CALM3	P62158	R.VFDKDGNGY@ISAAELR.H	Y100	4.79	2	6		Y	Y	N
				4.82	3	7
Ephrin-B2 - EFNB2	P52799	R.TADSVFC*PHY@EK.V	Y304	3.56	2	4		N	Y	N
ERBB receptor feedback inhibitor 1 (MIG-6) - ERRFI1	Q9UJM3	K.VSSTHY@YLLPERPPYLDKYEK.F	Y394	3.65	3	5		Y	N	N
Kin of IRRE-like protein 1 (Nephrin-like protein 1) - KIRREL	Q96J84	R.TPY@EAYDPIGK.Y	Y721	2.7	2	3		N	Y	N		Plays a significant role in the normal development and function of the glomerular permeability. Signaling protein that needs the presence of TEC kinases to fully trans-activate the transcription factor AP-1
		R.TPYEAY@DPIGK.Y	Y724	2.94	2	5		N	Y	N
Myelin protein zero-like protein 1 - MPZL1	O95297	K.SESVVY@ADIR.K	Y263	2.81	2	11		N	Y	N		Cell surface receptor, which is involved in signal transduction processes. Recruits PTPN11/SHP-2 to the cell membrane and is a putative substrate of PTPN11/SHP-2. Phosphorylation at Tyr-241 and Tyr-263 is required for interaction with PTPN11/SHP-2.
Protein LAP2 (Erbb2-interacting protein, Erbin) - ERBB2IP	Q96RT1	R.AQIPEGDY@LSYR.E	Y1104	2.74	2	8		N	Y	N		Acts as an adapter for the receptor ERBB2, in epithelia.
		R.RAQIPEGDY@LSYR.E	Y1104	3.8	2	8
				4.54	3	8
Retinoic acid-induced protein 3 (RAIG-1) - GPRC5A	Q8NFJ5	R.AHAWPSPY@KDYEVK.K	Y347	3.11	3	5		Y	N	Y		Orphan G-protein-coupling receptor PEIG-1 Could be involved in modulating differentiation and maintaining homeostasis of epithelial cells.
		R.AHAWPSPY@KDY@EVKK.E	Y347,Y350	3.04	3	2		Y	N	Y
		R.AHAWPSPY@KDY@EVKKEGS.-	Y347,Y350	3	3	2
Phosphatidylinositol-3,4,5-trisphosphate 5-phosphatase 2 ( SHIP-2) - INPPL1	O15357	K.NSFNNPAY@YVLEGVPHQLLPPEPPSPAR.A	Y986	4.22	3	6		Y	Y	Y
		K.TLSEVDY@APAGPAR.S	Y1135	2.82	2	3		N	N	N
Signal transducer and activator of transcription 3 - STAT3	P40763	K.YC*RPESQEHPEADPGSAAPY@LK.T	Y705	4.52	3	11		Y	Y	Y
STAT3 isoform Del-701 - STAT3	P40763-2	K.YC*RPESQEHPEADPGAAPY@LK.T	Y704	3.72	3	10		Y	Y	N
ADHESION: CELL/ECM
Breast cancer anti-estrogen resistance protein 1 (p130cas) - BCAR1	P56945	R.HLLAPGPQDIY@DVPPVR.G	Y249	4.14	2	12		N	Y	Y
				3.74	3	7
		R.GLLPSQYGQEVY@DTPPMAVK.G	Y267	3.01	2	2		N	Y	Y
Integrin beta-1 - ITGB1	P05556	K.WDTGENPIY@K.S	Y783	2.73	2	4		Y	Y	N
		K.WDTGENPIY@KSAVTTVVNPK.Y	Y783	3.59	3	2
Integrin beta-4 - ITGB4	P16144	K.VC*AYGAQGEGPY@SSLVSC*R.T	Y1207	4.82	2	6		Y	N	N
Paxillin - PXN	P49023	R.FIHQQPQSSSPVY@GSSAK.T	Y88	3.96	3	10		N	Y	N
				3.78	2	5
		R.FIHQQPQSSS@PVY@GSSAK.T	Y88	4.05	3	3
		R.VGEEEHVY@SFPNK.Q	Y118	4.36	2	19		Y	Y	Y
				3.08	3	11
		R.VGEEEHVY@SFPNKQK.S	Y118	3.46	2	3
				4	3	8
Talin-1 - TLN1	Q9Y490	K.TMQFEPSTMVY@DAC*R.I	Y26	5.15	2	5		Y	Y	Y
		K.ALDY@YMLR.N	Y70	2.55	2	3		Y	Y	Y
CUB domain-containing protein 1 precursor (TRASK) - CDCP1	Q9H5V8	K.GPAVGIY@NGNINTEM#PR.Q	Y707	4.38	2	5		Y	N	N
		K.GPAVGIY@NGNINTEMPR.Q	Y707	5.08	2	12
				3.39	3	3
		K.KTNKGPAVGIY@NGNINTEMPR.Q	Y707	5.43	3	6
		K.TNKGPAVGIY@NGNINTEM#PR.Q	Y707	4.33	3	3
		K.TNKGPAVGIY@NGNINTEMPR.Q	Y707	5.11	2	4
				5.21	3	14
Vinculin - VCL	P18206	K.SFLDSGY@R.I	Y882	2.33	2	6		Y	Y	N
ADHESION: CELL/CELL
Protocadherin Fat 1 - FAT1	Q14517	K.NIY@SDIPPQVPVRPISYTPSIPSDSR.N	Y4244	3.97	3	16		N	N	N		Fat1 regulates actin cytoskeletal organization at cell peripheries, thereby modulating cell contacts and polarity.
Catenin delta-1 (p120 catenin) - CTNND1	O60716	K.LNGPQDHSHLLY@STIPR.M	Y96	3.93	3	6		N	Y	Y
		R.HYEDGYPGGSDNY@GSLSR.V	Y228	4.55	2	10		N	Y	Y
				5.29	3	14
		K.SLDNNY@STPNER.G	Y904	4	2	11		N	Y	N
Desmoglein-2 - DSG2	Q14126	R.VIQPHGGGSNPLEGTQHLQDVPY@VMVR.E	Y1013	5.01	3	7		N	N	N		Component of intercellular desmosome junctions. Involved in the interaction of plaque proteins and intermediate filaments mediating cell-cell adhesion.
Junction plakoglobin (Desmoplakin-3) - JUP	P14923	R.LNY@GIPAIVK.L	Y480	2.87	2	6		Y	N	N
Junctional adhesion molecule A (JAM-A) - F11R	Q9Y624	K.KVIY@SQPSAR.S	Y280	2.91	2	6		N	N	N		Seems to plays a role in epithelial tight junction formation. Appears early in primordial forms of cell junctions and recruits PARD3. The association of the PARD6-PARD3 complex may prevent the interaction of PARD3 with JAM1, thereby preventing tight junction assembly
		K.VIY@SQPSAR.S	Y280	2.76	2	6
Partitioning-defective 3 homolog (PARD-3, PAR-3) - PARD3	Q8TEW0	R.DVTIGGSAPIY@VK.N	Y489	3.42	2	5		N	N	N
		R.ISHSLY@SGIEGLDESPSR.N	Y719	3.32	3	1		N	Y	N
				5.6	2	3
		R.RISHSLY@SGIEGLDESPSR.N	Y719	3.47	3	2
		R.EGHMMDALY@AQVK.K	Y1127	2.89	2	5		N	Y	N
Plakophilin-3 - PKP3	Q9Y446	R.GQY@HTLQAGFSSR.S	Y84	4.14	2	8		N	N	N
				3.63	3	2
		R.ADY@DTLSLR.S	Y176	2.98	2	7		N	N	N
		R.LGPGGLDDRY@SLVSEQLEPAATSTYR.A	Y195	6.29	3	11		N	N	N
Plakophilin-4 - PKP4	Q99569	R.TVHDMEQFGQQQYDIY@ER.M	Y372	4.59	3	4		N	Y	Y
		R.SAVSPDLHITPIY@EGR.T	Y415	4.08	2	4		N	Y	Y
		R.TY@YSPVYR.S	Y420	2.08	2	2		N	N	N
		R.NNYALNTTATY@AEPYRPIQYR.V	Y478	4.08	3	4		N	Y	N
		R.LQHQQLY@YSQDDSNRK.N	Y1114	3.82	3	3		N	N	N
Tight junction protein ZO-2 - TJP2	Q9UDY2	R.IEIAQKHPDIY@AVPIK.T	Y1118	4.54	3	6		N	Y	Y
Highly similar to ZO-2	B7Z7T6	R.IELAQKHPDIY@AVPIK.T	Y1085	3.52	3	4		N	N	N
CYTOSKELETON
Actin, cytoplasmic 1 (Beta-actin) - ACTB	P60709	K.DSY@VGDEAQSKR.G	Y53	2.75	3	2	ACTB, ACTA1, ACTA2, ACTC1, ACTG1, ACTG2	N	N	N
				3.28	2	4
		K.IWHHTFY@NELR.V	Y91	2.63	2	5	ACTB, ACTA1, ACTC1, ACTG1	Y	Y	Y
				2.67	3	3
Alpha-actinin-1 - ACTN1	P12814	K.AIMTYVSSFY@HAFSGAQK.A	Y246	4.93	2	5	ACTN1 anf ACTN4	N	N	Y
Cofilin-1 - CFL1	P23528	K.HELQANC*Y@EEVKDR.C	Y140	5	3	7		Y	Y	Y
		K.LTGIKHELQANC*Y@EEVKDR.C	Y140	4.13	3	2
Src substrate cortactin - CTTN	Q14247	R.GPVSGTEPEPVY@SMEAADYR.E	Y446	4.12	2	5		N	Y	Y
Ezrin - EZR	P15311	K.APDFVFY@APR.L	Y270	3.39	2	6		Y	N	N		In epithelial cells, required for the formation of microvilli and membrane ruffles on the apical pole.
Neural Wiskott-Aldrich syndrome protein (N-WASP) - WASL	O00401	K.VIY@DFIEK.T	Y256	2..23	2	4		N	Y	Y
		K.DRETSKVIY@DFIEK.T	Y256	3.81	3	3
Twinfilin-2 - TWF2	Q6IBS0	K.KIEIGDGAELTAEFLY@DEVHPK.Q	Y309	6.94	3	9		Y	N	Y
Vasodilator-stimulated phosphoprotein - VASP	P50552	R.VQIY@HNPTANSFR.V	Y39	4.17	2	4		N	Y	Y
				2.65	3	2
Band 4.1-like protein 2 - EPB41L2	O43491	R.VEGDNIY@VR.H	Y623	2.71	2	5		N	N	N
TRAFFICKING/TRANSPORT
Caveolin-1 - CAV1	Q03135	K.YVDSEGHLY@TVPIR.E	Y14	4.62	2	12		Y	Y	Y
Clathrin heavy chain 1 - CLTC	Q00610	R.ALEHFTDLY@DIKR.A	Y634	4.62	3	9		Y	N	N
Flotillin-1 - FLOT1	O75955	K.VSAQY@LSEIEMAK.A	Y203	3.64	2	6		N	N	N		May act as a scaffolding protein within caveolar membranes, functionally participating in formation of caveolae or caveolae-like vesicles.
Intersectin-2 - ITSN2	Q9NZM3	K.LIY@LVPEK.Q	Y553	2.69	2	5		N	N	N
		K.REEPEALY@AAVNK.K	Y968	4.22	2	6		N	Y	Y
				5.38	3	5
Low-density lipoprotein receptor - LDLR	P01130	K.TTEDEVHIC*HNQDGY@SYPSR.Q	Y845	4.74	3	9		N	N	N
Transferrin receptor protein 1 - TFRC	P02786	R.SAFSNLFGGEPLSY@TR.F	Y20	3.97	2	9		N	Y	N
Sodium-coupled neutral amino acid transporter 2 - SLC38A2	Q96QD8	K.SHY@ADVDPENQNFLLESNLGK.K	Y41	5.12	2	3		N	Y	N
				5.71	3	6
		K.SHY@ADVDPENQNFLLESNLGKK.K	Y41	5.57	3	7
Sodium/potassium-transporting ATPase subunit alpha-1 - ATP1A1	P05023	R.GIVVY@TGDR.T	Y260	2.54	2	7		N	N	N		Catalyzes hydrolysis of ATP coupled with the exchange of sodium and potassium ions across the plasma membrane. This creates the electrochemical gradient of sodium and potassium ions, providing the energy for active transport of various nutrients.
Lipolysis-stimulated lipoprotein receptor (LISCH) - LSR	Q86X29	R.SSSAGGQGSY@VPLLR.D	Y372	3.67	2	5		N	N	N		Probable role in the clearance of triglyceride-rich lipoprotein from blood. Binds chylomicrons, LDL and VLDL in presence of free fatty acids and allows their subsequent uptake in the cells
similar to LISCH protein	Q8NBM0	R.NSSAGGQGSY@VPLLR.D	Y305	3.75	2	4		N	N	N
METABOLIC AND BIOSYNTHETIC ENZYMES
Alpha-enolase - ENO1	P06733	R.AAVPSGASTGIY@EALELR.D	Y44	4.52	2	10	ENO1 and ENO3	Y	Y	Y
ATP-citrate synthase - ACLY	P53396	R.TTDGVY@EGVAIGGDRYPGSTFMDHVLR.Y	Y682	4.23	3	7		Y	N	Y
Glucose-6-phosphate 1-dehydrogenase - G6PD	P11413	R.NSYVAGQY@DDAASYQR.L	Y112	4.7	2	4		N	N	Y
RNA AND PROTEIN SYNTHESIS/PROCESSING
Polymerase I and transcript release factor - PTRF	Q6NZI2	K.VMIY@QDEVKLPAK.L	Y156	4.02	2	9		Y	Y	Y
		K.SFTPDHVVY@AR.S	Y308	2.58	2	4		N	Y	Y
		R.KSFTPDHVVY@AR.S	Y308	2.93	3	3
40S ribosomal protein S10 - RPS10	P46783	R.IAIY@ELLFK.E	Y12	2.76	2	11		Y	Y	Y
40S ribosomal protein S27 - RPS27	P42677	R.LVQSPNSY@FMDVK.C	Y31	3.92	2	8	RPS27 and RPS27L	Y	N	N
60S acidic ribosomal protein P0 - RPLP0	P05388	K.IIQLLDDY@PK.C	Y24	3.39	2	8		Y	Y	N
Elongation factor 1-alpha 1 - EEF1A1	P68104	K.STTTGHLIY@K.C	Y29	2.99	2	11	EEF1A1 and EEF1A2	Y	Y	Y
		R.EHALLAY@TLGVK.Q	Y141	2.91	2	9		Y	Y	Y
				4.07	3	4
Heat shock 70 kDa protein 4 - HSP4A	P34932	K.LKKEDIY@AVEIVGGATR.I	Y336	3.91	3	5		Y	Y	Y
				3.78	2	1
Heat shock protein HSP 90-beta - HSP90AB1	P08238	K.IRY@ESLTDPSK.L	Y61	2.77	2	3	HSP90AA1, HSP90AB1, HSP90AB2P, HSP90AB3P, HSP90AB4P	N	N	N
				2.89	3	1
		K.IRY@ESLTDPSKLDSGK.E	Y61	3.43	3	2	HSP90AA1, HSP90AB1. HSP90AB2P, HSP90AB3P
		K.SIY@YITGESK.E	Y484	3.51	2	13	HSP90AB1, HSP90AB2P	Y	Y	Y
E3 ubiquitin-protein ligase CBL - CBL	P22681	K.IKPSSSANAIY@SLAARPLPVPK.L	Y674	3.31	3	7		N	Y	Y
		K.IKPSSSANAIY@SLAAR.P	Y674	3.26	3	2
				3.83	2	3
Disintegrin and metalloproteinase domain-containing protein 9 - ADAM9	Q13443	K.VSSQGNLIPARPAPAPPLY@SSLT.-	Y815	3.23	2	2		N	Y	N
MISCELLANEOUS
Amyloid-like protein 2 - APLP2	Q06481	K.MQNHGY@ENPTYK.Y	Y750	3.96	2	3		N	N	N
		K.MQNHGYENPTY@K.Y	Y755	4.48	2	5		N	N	N
Discoidin, CUB and LCCL domain-containing protein 2 - DCBLD2	Q96PD2	K.TEGTY@DLPYWDR.A	Y565	3.42	2	4		N	N	N
		K.KTEGTY@DLPYWDR.A	Y565	3.52	2	3
		R.EVTTVLQADSAEY@AQPLVGGIVGTLHQR.S	Y621	5.76	3	11		N	N	N
		K.ATGNQPPPLVGTY@NTLLSR.T	Y715	3.9	2	9		N	N	N
				3.87	3	2
		R.TDSC*SSAQAQY@DTPK.A	Y732	4.42	2	14		N	N	N
		K.AGKPGLPAPDELVY@QVPQSTQEVSGAGR.D	Y750	4.93	3	19		N	N	N
Disks large homolog 3 - DLG3	Q92796	R.RDNEVDGQDY@HFVVSR.E	Y673	4.91	3	11		N	N	N
Histone H2B type 1 - MULTIPLE GENES	P62807	R.KESYSVYVY@K.V	Y43	3.53	2	6		N	Y	Y
Histone H4 - MULTIPLE GENES	Q6FGB8	R.KTVTAMDVVY@ALKR.Q	Y89	3.35	3	4		Y	N	N
		K.TVTAMDVVY@ALKR.Q	Y89	3.67	2	6
Pituitary tumor-transforming gene 1 protein-interacting protein - PTTG1IP	P53801	K.KYGLFKEENPY@AR.F	Y174	3.21	3	2		N	N	N
		K.YGLFKEENPY@AR.F	Y174	2.53	3	2
				3.34	2	6
Prohibitin - PHB	P35232	R.KLEAAEDIAY@QLSR.S	Y249	5.21	2	6		Y	N	N		Prohibitin inhibits DNA synthesis. Localized on Mitochondrion inner membrane. May play a role in regulating mitochondrial respiration activity and in aging.
Uncharacterized protein C11orf52	Q96A22	R.SPGLMSEDSNLHY@ADIQVC*SRPHAR.E	Y78	4.18	3	2		N	N	N
		K.HVHLENATEY@ATLR.F	Y103	3.16	2	3		N	N	N
				4	3	7
END
Footnotes:
a Protein and gene names (human) recommended in the UniProt Knowledgebase entry number.
b Phosphotyrosine-containing tryptic peptides identified in the LC-MS/MS analysis; in single letter amino acid code with periods indicating cleavage sites; Y@, phosphotyrosine; S@, phosphoserine; T@, phosphothreonine; C*, carboxyimidomethylated cysteine; M#, oxidated methionine. Only peptides identified in at least two of the five biological replicates were retained. Site(s) column gives position…
c Cross-correlation score (xcorr) and charge (z) of the peptide. The highest xcorr value is shown.
d The number of independent spectra combined from 15 independent rounds of analysis (3 machine replicates x 5 biological replicates) identifying the peptide as top-scoring in the SEQUEST search.
e indicates other human genes encoding the identical peptide.
f Indicates whether the pY site was also found (Yes/No) in the analysis of HCT-116 xenograft tumors (see Supplemental Table S2).
g Indicates whether the equivalent pY site was also found (Yes/No) in nontransformed vs. Src-transformed MEFs from a previous analysis (Luo et al. J. Prot. Res. 2008;7,3360-3447).

## Sheet: The biological replicates
Combined Table from:
HCT-116 monolayer - original run 3 ORBI run data only
HCT116 Cell DMSO_control _24h_3_ORBI_experiment1
HCT116 Cell DMSO _control _24h_3_ORBI_experiment2
HCT116 Cell DMSO _control _24h_3_ORBI_experiment3
HCT116 Cell DMSO _control _24h_3_ORBI_experiment4 -

## Sheet: summary pie charts
Summary of Sites in Cultured Cells
Category	proteins	sites
Tyrosine kinases nonreceptor	6	11
Tyrosine kinases receptor	8	13
Other protein kinases	17	20
Protein-tyrosine phospatases	2	3
Small G protein regulators	5	5
Other Signaling	20	30
Adhesion Cell/ECM	7	10
Adhesion Cell/Cell	10	20
Cytoskeleton	9	10
Trafficking/Transport	10	11
Metabolic/biosynthetic enzymes	3	3
RNA/Protein Synthesis/processing	9	12
Miscellaneous	8	14
	114	162
Adhesion/cytoskeleton	26	40
Trafficking/Transport	10	11
Metabolic/biosynthetic enzymes	3	3
RNA/Protein Synthesis/processing	9	12
Other	8	14
Other Signaling	27	38
Tyrosine kinases	14	24
CMGC protein kinases	14	15
Other protein kinases	3	5
Protein kinases	31	44
Other Signaling	27	38
Trafficking/Transport	10	11
Metabolic/biosynthetic enzymes	3	3
RNA/Protein Synthesis/processing	9	12
Other	8	14
Adhesion Cell/Cell	10	20
Adhesion Cell/ECM	7	10
Cytoskeleton	9	10
