# Supplementary material for: Global Phosphotyrosine Proteomics Identifies PKCδ as a Marker of Responsiveness to Src Inhibition in Colorectal Cancer
Source: PLoS One. 2013 Nov 8;8(11):e80207. doi: 10.1371/journal.pone.0080207 (PMC3832668; doi:10.1371/journal.pone.0080207)
Supplement: Table S2 — Phosphotyrosine peptides from HCT-116 tumors: untreated vs. dasastinibReferences. (XLS) [file pone.0080207.s002.xls]

## Sheet: HCT116 cells AND tumors data
Supplemental Table S2. Phosphotyrosine peptides from HCT-116 tumors: untreated vs. dasastinib
Namea: Protein - GENE	Entry in UniProta	Peptideb	Site(s)b	xcorrc	zc	Rep1 IDsd	Rep2 IDsd	Rep3 IDsd	Total IDsd		Site countse			Identical Peptidesf
SIGNALING: PROTEIN KINASES
Tyrosine kinases (nonreceptor)
Tyrosine-protein kinase Fyn - FYN	P06241	R.KLDNGGY@YITTR.A	Y213	4.19	2	3	3	3	9		9	0		FYN (human & mouse) and YES1 (human & mouse)
		R.LIEDNEY@TAR.Q	Y420	3.46	2	3	3	3	9		9	5		FYN (human & mouse), SRC (human & mouse), YES1 (human & mouse), and LCK (human & mouse)
		R.LIEDNEY@TAR.Q	Y420	3.36	2	2	1	2	5
Tyrosine-protein kinase Lyn - LYN	P07948	R.SLDNGGY@YISPR.I	Y193	3.32	2	3	1	2	6		9	0		LYN (human & mouse) and BLK (mouse)
		R.SLDNGGYY@ISPR.I	Y194	3.1	2	0	2	1	3
		R.VIEDNEY@TAR.E	Y397	3.38	2	2	3	3	8		8	9		LYN (human & mouse) and HCK (human)
		R.VIEDNEY@TAR.E	Y397	3.35	2	3	3	3	9
Tyrosine-protein kinase ABL1 - ABL1	P00519	R.LMTGDTY@TAHAGAK.F	Y393	3.79	2	2	3	3	8		8	9		ABL1 (human & mouse) and ABL2/ARG (human & mouse)
		R.LMTGDTY@TAHAGAK.F	Y393	4.2	2	3	3	3	9
Focal adhesion kinase 1 (FAK) - PTK2	Q05397	R.YM#EDSTY@YK.A	Y576	2.58	2	0	1	2	3		13	19		human & mouse
		R.YMEDSTY@YK.A	Y576	2.87	2	1	3	2	6
		R.YMEDSTY@YKASK.G	Y576	3.88	3	1	0	3	4
		R.YMEDSTY@YK.A	Y576	2.92	2	3	3	3	9
		R.YMEDSTY@YKASK.G	Y576	2.79	3	1	1	0	2
				4.27	2	3	2	3	8
Activated CDC42 kinase 1 (ACK1) - TNK2	Q07912	K.KPTY@DPVSEDQDPLSSDFKR.L	Y518	3.94	3	2	4	3	9		9	1		human only
		K.KPTY@DPVSEDQDPLSSDFKR.L	Y518	2.82	3	1	0	0	1
Tyrosine kinases (receptor)
Ephrin type-A receptor 2 - EPHA2	P29317	K.SEQLKPLKT@YVDPHTY@EDPNQAVLK.F	Y594	3.13	3	1	1	1	3		7	6		human & mouse
		K.TYVDPHTY@EDPNQAVLK.F	Y594	3.19	2	1	1	1	3
		K.SEQLKPLKTY@VDPHTYEDPNQAVLK.F	Y594	3.44	3	0	0	1	1
		R.VLEDDPEATY@TTSGGK.I	Y772	4.09	2	1	3	3	7		11	6		human & mouse
		R.VLEDDPEATY@TTSGGKIPIR.W	Y772	3.5	2	1	1	0	2
				3.4	3	0	2	0	2
		K.SEQLKPLKT@YVDPHTY@EDPNQAVLK.F	Y594	2.81	3	0	0	1	1
		K.TYVDPHTY@EDPNQAVLK.F	Y594	3.19	3	1	1	1	3
				3.4	2	1	0	1	2
		R.VLEDDPEATY@TTSGGKIPIR.W	Y772	2.92	3	1	2	1	4
				3.5	2	0	0	2	2
Epidermal growth factor receptor - EGFR	P00533	K.GSHQISLDNPDY@QQDFFPK.E	Y1172	4.35	3	2	3	1	6		6	5		human only
		K.GSTAENAEY@LR.V	Y1197	2.4	2	0	0	1	1		1	7		human only
		K.GSHQISLDNPDY@QQDFFPK.E	Y1172	4.71	3	3	1	1	5
		K.GSTAENAEY@LR.V	Y1197	3.1	2	3	1	3	7
Hepatocyte growth factor receptor - MET	P08581	R.DMYDKEY@YSVHNK.T	Y1234	3.76	3	1	1	0	2		2	9		human & mouse
		R.DMYDKEY@YSVHNK.T	Y1234	3.91	3	3	3	3	9
CMGC protein kinases
Cell division control protein 2 homolog - CDK1	P06493	K.IEKIGEGT@Y@GVVYKGR.H	Y15	3.39	3	2	0	4	6		85	80		CDK1 only (human & mouse)
		K.IEKIGEGT^Y@GVVYKGR.H	Y15	4.23	3	1	0	0	1
		K.IEKIGEGT@Y@GVVYK.G	Y15	3.26	3	2	0	0	2					CDK1 only (human & mouse)
				3.95	2	3	3	3	9
		K.IEKIGEGTY@GVVYK.G	Y15	3.9	2	2	0	3	5
				4.23	3	2	3	1	6
		K.IEKIGEGT^Y@GVVYK.G	Y15	3.34	3	1	0	0	1
		K.IGEGTY@GVVYKGR.H	Y15	3.4	2	4	0	1	5					CDK1 only (human & mouse)
		K.IGEGT@Y@GVVYKGR.H	Y15	2.53	3	1	0	1	2
		K.IGEGT^Y@GVVYKGR.H	Y15	2.85	3	1	0	0	1
				3.38	2	1	0	0	1
		K.IGEGT@Y@GVVYK.G	Y15	2.71	2	6	7	7	20					CDK1 (human & mouse), CDK2 (human & mouse), and CDK3 (human & mouse)
		K.IGEGTY@GVVYK.G	Y15	3	2	7	7	9	23
		K.IGEGT^Y@GVVYK.G	Y15	3.2	2	3	0	0	3
		K.IEKIGEGTYGVVY@KGR.H	Y19	2.93	3	1	0	0	1		11	2
		K.IGEGTYGVVY@KGR.H	Y19	2.69	3	2	0	0	2
				2.88	2	0	2	0	2
		K.IGEGTYGVVY@K.G	Y19	2.84	2	3	2	0	5
		K.IGEGTYGVVY@KGR.H	Y19	2.15	2	0	0	1	1
		K.IEKIGEGT@Y@GVVYK.G	Y15	3.82	2	3	3	3	9
				3.18	3	0	1	1	2
		K.IEKIGEGT@Y@GVVYKGR.H	Y15	3.69	3	2	2	2	6
		K.IEKIGEGTY@GVVYK.G	Y15	3.96	3	2	2	0	4
				4.33	2	3	3	2	8
		K.IEKIGEGTY@GVVYKGR.H	Y15	4.14	3	3	2	1	6
		K.IGEGT@Y@GVVYK.G	Y15	2.73	2	3	4	2	9
		K.IGEGT@Y@GVVYKGR.H	Y15	3.15	3	1	1	0	2
		K.IGEGTY@GVVYK.G	Y15	3.19	2	8	5	7	20
		K.IGEGTY@GVVYKGR.H	Y15	3.77	2	4	3	3	10
				3.02	3	0	2	2	4
		K.IGEGTYGVVY@K.G	Y19	3.35	2	1	1	0	2
Cell division protein kinase 2 - CDK2	P24941	K.VEKIGEGTY@GVVYK.A	Y15	3.61	3	1	3	1	5		6	12		CDK2 (human & mouse) and CDK3 (human & mouse)
		K.VEKIGEGT@Y@GVVYK.A	Y15	3.13	2	0	0	1	1
		K.VEKIGEGTY@GVVYK.A	Y15	4.06	3	2	3	3	8
				2.83	2	1	0	0	1
		K.VEKIGEGT@Y@GVVYK.A	Y15	3.37	2	0	0	3	3
Dual specificity tyrosine-phosphorylation-regulated kinase 1A - DYRK1A	Q13627	R.IYQY@IQSR.F	Y321	2.81	2	6	4	3	13		13	12		DYRK1A (human & mouse) and DYRK1B (human & mouse)
		R.IYQY@IQSR.F	Y321	3.04	2	4	4	4	12
Dual specificity tyrosine-phosphorylation-regulated kinase 2 - DYRK2	Q92630	R.VYTY@IQSR.F	Y382	2.32	2	2	2	3	7		7	2		human & mouse
		R.VYTY@IQSR.F	Y382	2.16	2	1	0	1	2
Glycogen synthase kinase-3 alpha - GSK3A	P49841	K.QLVRGEPNVSY@IC*SR.Y	Y279	3.31	3	1	0	2	3		19	22		GSK3A (human & mouse) and GSK3B (human & mouse)
		R.GEPNVSY@IC*S@R.Y	Y279	2.38	2	1	0	0	1
		R.GEPNVSY@IC*SR.Y	Y279	3.23	2	6	5	3	14
				3.31	3	0	0	1	1
		K.QLVRGEPNVSY@IC*SR.Y	Y279	3.39	3	0	2	2	4
		R.GEPNVSY@IC*SR.Y	Y279	2.84	2	7	3	5	15
				2.9	3	1	0	2	3
Homeodomain-interacting protein kinase 1 - HIPK1	Q86Z02	K.AVC*STY@LQSR.Y	Y352	2.96	2	3	2	0	5		5	7		HIPK1 (human & mouse) and HIPK2 (human & mouse)
		K.AVC*STY@LQSR.Y	Y352	2.96	2	3	2	2	7
Homeodomain-interacting protein kinase 3 - HIPK3	Q9H422	K.TVC*STY@LQSR.Y	Y359	3	2	2	3	2	7		7	7		human & mouse
		K.TVC*STY@LQSR.Y	Y359	2.93	2	1	3	3	7
Mitogen-activated protein kinase 3 (ERK1) - MAPK3	P27361	R.IADPEHDHTGFLT@EY@VATR.W	Y204	4.33	3	3	4	8	15		30	27		human & mouse
				4.02	2	1	0	0	1
		R.IADPEHDHTGFLTEY@VATR.W	Y204	5.36	3	4	6	3	13
		R.IADPEHDHTGFLT^EY@VATR.W	Y204	4.62	3	1	0	0	1
		R.IADPEHDHTGFLT@EY@VATR.W	Y204	4.36	3	3	3	1	7
		R.IADPEHDHTGFLTEY@VATR.W	Y204	4.15	2	3	1	3	7
				5.53	3	7	3	3	13
Mitogen-activated protein kinase 1 (ERK2) - MAPK1	P28482	R.VADPDHDHTGFLT@EY@VATR.W	Y187	3.68	2	1	0	0	1		35	31		human & mouse
				4.9	3	2	6	9	17
		R.VADPDHDHTGFLTEY@VATR.W	Y187	3.38	2	0	1	0	1
				4.98	3	3	7	3	13
		R.VADPDHDHTGFLT^EY@VATR.W	Y187	3.04	2	1	0	0	1
				4.64	3	1	0	0	1
		R.VADPDHDHT^GFLT^EY@VATR.W	Y187	3.35	3	1	0	0	1
		R.VADPDHDHTGFLT@EY@VATR.W	Y187	4.18	3	2	3	2	17
		R.VADPDHDHTGFLTEY@VATR.W	Y187	5.88	2	2	2	2	1
				5.88	3	9	3	3	13
Mitogen-activated protein kinase 7 (ERK5) - MAPK7	Q13164	R.GLC*TSPAEHQYFMTEY@VATR.W	Y221	5.06	3	3	4	4	11		11	9		human & mouse
		R.GLC*TSPAEHQYFMTEY@VATR.W	Y221	5.67	3	4	3	2	9
Mitogen-activated protein kinase 14 (p38 alpha) - MAPK14	Q16539	R.HTDDEM#TGY@VATR.W	Y182	3.96	2	3	3	3	9		59	35		human & mouse
				3.48	3	1	0	3	4
		R.HTDDEMTGY@VATR.W	Y182	4.59	2	6	11	11	28
				3.63	3	5	8	5	18
		R.HTDDEM#TGY@VATR.W	Y182	2.82	3	1	0	1	2
				4.08	2	3	3	4	10
		R.HTDDEMTGY@VATR.W	Y182	3.75	3	3	0	1	4
				4.7	2	8	6	5	19
Serine/threonine-protein kinase PRP4 homolog - PRPF4B	Q13523	K.LC*DFGS@ASHVADNDITPY@LVSR.F	Y849	2.96	3	1	0	0	1		49	45		human & mouse
		K.LC*DFGSASHVADNDITPY@LVSR.F	Y849	5.34	2	7	3	5	15
				6.42	3	13	9	11	33
		K.LC*DFGSASHVADNDITPY@LVSR.F	Y849	5.94	3	15	9	8	32
				5.1	2	3	3	6	12
		K.LCDFGS@ASHVADNDITPY@LVSR.F	Y849	3.46	3	1	0	0	1
Other protein kinases
Protein kinase C delta type - PRKCD	Q05655	R.RSDS@ASSEPVGIY@QGFEK.K	Y313	4.67	3	1	1	0	2		72	10		human only, all peptides
				4.49	2	2	2	0	4
		R.RSDS@ASSEPVGIY@QGFEKK.T	Y313	4.55	3	3	2	0	5
		R.RSDSAS@SEPVGIY@QGFEK.K	Y313	4.09	3	2	2	1	5
		R.RSDSASSEPVGIY@QGFEK.K	Y313	4.71	3	3	3	4	10
				5.02	2	3	3	3	9
		R.RSDSASSEPVGIY@QGFEKK.T	Y313	5.32	3	4	1	3	8
		R.RSDS^ASSEPVGIY@QGFEK.K	Y313	3	2	1	0	0	1
		R.RSDS^ASSEPVGIY@QGFEKK.T	Y313	5.01	3	1	0	0	1
		R.SDS@ASSEPVGIY@QGFEK.K	Y313	3.25	2	1	0	0	1
		R.SDSASSEPVGIY@QGFEK.K	Y313	4.55	2	2	3	3	8
				4.48	3	2	3	3	8
		R.SDSASSEPVGIY@QGFEKK.T	Y313	3.47	2	2	0	1	3
		R.SDS^ASSEPVGIY@QGFEKK.T	Y313	2.79	3	1	0	0	1
		R.RSDSAS@SEPVGIY@QGFEKK.T	Y313	4.01	3	0	1	2	3
		R.S@DSASSEPVGIY@QGFEK.K	Y313	2.91	2	0	1	0	1
		R.RS@DSASSEPVGIY@QGFEK.K	Y313	3.38	3	0	0	1	1
		R.RSDSASS@EPVGIY@QGFEK.K	Y313	3.45	3	0	0	1	1
		K.KTGVAGEDMQDNSGTY@GK.I	Y334	4.44	3	0	1	3	4		14	0		human only, all peptides
		K.TGVAGEDMQDNSGTY@GK.I	Y334	4.35	2	0	2	3	5
		K.KTGVAGEDMQDNSGTY@GKIWEGSSK.C	Y334	5.56	3	0	0	3	3
		K.TGVAGEDMQDNSGTY@GKIWEGSSK.C	Y334	4.12	3	0	0	2	2
		R.RSDSASSEPVGIY@QGFEK.K	Y313	3.79	3	3	2	1	6
		R.RSDSASSEPVGIY@QGFEKK.T	Y313	5.07	3	2	1	1	4
SIGNALING: OTHER
Protein phosphatases
Receptor-type tyrosine-protein phosphatase alpha - PTPRA	P18433	K.VVQEYIDAFSDY@ANFK.-	Y798	5.83	2	6	6	5	17		27	1		human & mouse
				4.8	3	3	4	3	10
		K.VVQEYIDAFSDY@ANFK.-	Y798	4.53	2	0	1	0	1
Tyrosine-protein phosphatase non-receptor type 11 (SHP-2) - PTPN11	Q06124	K.IQNTGDY@YDLYGGEK.F	Y62	4.16	2	3	7	2	12		12	8		human & mouse
		K.IQNTGDY@YDLYGGEK.F	Y62	3.95	2	3	1	3	7
				4.04	3	1	0	0	1
Small G-protein regulators
Glucocorticoid receptor DNA-binding factor 1 (Rho GAP p190A) - GRLF1	Q9NRY4	R.NEEENIY@SVPHDSTQGK.I	Y1105	4.2	2	2	3	3	8		10	11		human & mouse
				3.63	3	1	1	0	2
		R.NEEENIY@SVPHDSTQGK.I	Y1105	3.58	3	3	2	3	8
				4.21	2	1	0	2	3
Ras and Rab interactor 1 - RIN1	Q13671	R.EKPAQDPLY@DVPNASGGQAGGPQRPGR.V	Y36	3.5	3	3	3	1	7		7	1		human only
		R.EKPAQDPLY@DVPNASGGQAGGPQRPGR.V	Y36	3.11	3	1	0	0	1
Adaptors with SH2, SH3, PH, and/or PTB domains
Phosphatidylinositol 3-kinase regulatory subunit beta (p85-beta) - PIK3R2	O00459	K.SREYDQLY@EEYTR.T	Y464	3.49	2	1	2	0	3		16	16		human & mouse
				4.44	3	2	3	3	8
		R.EYDQLY@EEYTR.T	Y464	3.16	2	2	3	0	5
		K.SREYDQLY@EEYTR.T	Y464	2.43	2	2	0	0	2
				3.76	3	3	1	1	5
		R.EYDQLY@EEYTR.T	Y464	3.3	2	3	3	3	9
SHC-transforming protein 1 - SHC1	P29353	R.ELFDDPSY@VNVQNLDK.A	Y427	4.64	2	2	2	3	7		13	0		human only
				5.29	3	2	2	2	6
Additional Signaling
Annexin A2 - ANXA2	P07355	K.LSLEGDHSTPPSAY@GSVK.A	Y24	4.71	2	5	6	3	14		17	9		human & mouse
				3.79	3	0	1	2	3
		K.AY@TNFDAER.D	Y30	3.17	2	2	3	3	8		19	5		human only
		K.AY@TNFDAERDALNIETAIK.T	Y30	4.42	2	0	1	0	1
				5.22	3	3	3	4	10
		K.SLYY@YIQQDTK.G	Y317	3.98	2	3	3	3	9		11	11
		K.SLYY@YIQQDTKGDYQK.A	Y317	2.78	3	1	0	0	1
				4.96	2	1	0	0	1
		K.SLYYY@IQQDTK.G	Y318	3.29	2	2	3	0	5		7	4
		K.SLYYY@IQQDTKGDYQK.A	Y318	4.92	2	2	0	0	2
		K.LSLEGDHSTPPSAY@GSVK.A	Y24	2.56	3	1	0	0	1
				3.69	2	3	2	3	8
		K.AY@TNFDAERDALNIETAIK.T	Y30	5.39	3	3	1	1	5
		K.SLYY@YIQQDTK.G	Y317	4.01	2	3	3	3	9
		K.SLYY@YIQQDTKGDYQK.A	Y317	3.08	3	2	0	0	2
		K.SLYYY@IQQDTK.G	Y318	3.34	2	3	0	0	3
		K.SLYYY@IQQDTKGDYQK.A	Y318	4.8	2	1	1	1	1
Calmodulin - CALM1,CALM2,CALM3	P62158	R.VFDKDGNGY@ISAAELR.H	Y100	3.7	3	2	3	3	8		14	5		human & mouse
				4.38	2	3	3	0	6
		R.VFDKDGNGY@ISAAELR.H	Y100	3.96	3	3	0	1	4
				4.97	2	1	1	0	1
ERBB receptor feedback inhibitor 1 (MIG-6) - ERRFI1	Q9UJM3	K.VSSTHY@YLLPERPPYLDKYEK.F	Y394	4.32	3	2	4	2	8		8	7		human & mouse
		K.VSSTHY@YLLPERPPYLDKYEK.F	Y394	4.14	3	4	1	2	7
Retinoic acid-induced protein 3 (RAIG-1) - GPRC5A	Q8NFJ5	R.AHAWPS@PYKDY@EVKKEGS.-	Y350	3.36	3	0	0	1	1		9	0		human only
		R.AHAWPSPY@KDYEVK.K	Y347	3.31	3	1	3	3	7		15	1
		R.AHAWPSPY@KDY@EVKK.E	Y347,Y350	3.33	3	3	1	2	6
		R.AHAWPSPY@KDY@EVKKEGS.-	Y347,Y350	2.92	3	1	0	1	2
		R.AHAWPSPY@KDYEVK.K	Y347	3.22	3	0	0	1	1
Phosphatidylinositol-3,4,5-trisphosphate 5-phosphatase 2 (SHIP2) - NPPL1	O15357	K.NSFNNPAY@YVLEGVPHQLLPPEPPSPAR.A	Y986	4.2	3	4	4	3	11		11	0		human only
Signal transducer and activator of transcription 3 - STAT3	P40763	K.YC*RPESQEHPEADPGSAAPY@LK.T	Y705	4.5	3	4	4	3	11		11	11		human & mouse
		K.YC*RPESQEHPEADPGSAAPY@LK.T	Y705	4.5	3	3	4	4	11
STAT3 Isoform Del-701 - STAT3	P40763-2	K.YC*RPESQEHPEADPGAAPY@LK.T	Y704	3.92	3	5	5	3	13		13	9		human & mouse
		K.YC*RPESQEHPEADPGAAPY@LK.T	Y704	4.2	3	3	3	3	9
ADHESION: CELL/ECM
Integrin beta-1 - ITGB1	P05556	K.WDTGENPIY@K.S	Y783	2.75	2	1	2	0	3		7	2		human & mouse
		K.WDTGENPIY@KSAVTTVVNPK.Y	Y783	4.26	3	3	0	1	4
		K.WDTGENPIY@KSAVTTVVNPK.Y	Y783	3.57	3	2	0	0	2
Integrin beta-4 - ITGB4	P16144	K.VC*AYGAQGEGPY@SSLVSC*R.T	Y1207	4.68	3	1	0	3	4		6	3		human & mouse
				3.67	2	2	0	0	2
		K.VC*AYGAQGEGPY@SSLVSC*R.T	Y1207	3.97	3	2	0	1	3
Paxillin - PXN	P49023	R.VGEEEHVY@SFPNKQK.S	Y118	3.58	3	0	0	2	2		2	6		human only
		R.VGEEEHVY@SFPNKQK.S	Y118	4.09	3	1	2	3	6
Talin-1 - TLN1	Q9Y490	K.ALDY@YMLR.N	Y70	2.52	2	2	2	3	7		7	1		human & mouse
		K.TMQFEPSTMVY@DAC*R.I	Y26	4.9	2	3	0	4	7		8	0		human & mouse
				3.31	3	1	0	0	1
		K.ALDY@YMLR.N	Y70	2.11	2	1	0	0	1
CUB domain-containing protein 1 precursor (TRASK) - CDCP1	Q9H5V8	K.GPAVGIY@NGNINTEM#PR.Q	Y707	4.87	2	3	4	3	10		90	14		human only, all peptides
				3.42	3	2	2	0	4
		K.GPAVGIY@NGNINTEMPR.Q	Y707	3.59	3	0	1	2	3
				5.25	2	5	5	5	15
		K.GPAVGIY@NGNINTEMPRQPK.K	Y707	2.63	3	0	0	1	1
		K.KTNKGPAVGIY@NGNINTEM#PR.Q	Y707	5.33	3	1	1	3	5
		K.KTNKGPAVGIY@NGNINTEMPR.Q	Y707	5.44	3	4	4	4	12
		K.TNKGPAVGIY@NGNINTEM#PR.Q	Y707	5.22	3	4	4	3	11
		K.TNKGPAVGIY@NGNINTEMPR.Q	Y707	5.05	3	3	4	6	13
				5.92	2	3	4	3	10
		K.TNKGPAVGIY@NGNINTEMPRQPK.K	Y707	5.07	3	4	0	2	6
		K.GPAVGIY@NGNINTEMPR.Q	Y707	4.99	2	3	2	1	6
		K.TNKGPAVGIY@NGNINTEMPR.Q	Y707	4.89	3	3	3	2	8
Vinculin - VCL	P18206	K.SFLDSGY@R.I	Y822	2.24	2	1	1	1	3		9	11		human & mouse
		K.SFLDSGY@RILGAVAK.V	Y822	3.7	2	3	0	3	6
		K.SFLDSGY@R.I	Y822	2.5	2	3	2	1	6
		K.SFLDSGY@RILGAVAK.V	Y822	3.07	3	1	2	1	4
				3.32	2	0	1	0	1
ADHESION: CELL/CELL
Junction plakoglobin (Desmoplakin-3) - JUP	P14923	R.LNY@GIPAIVK.L	Y480	3.36	2	2	1	3	6		6	3		human & mouse
		R.LNY@GIPAIVK.L	Y480	3.28	2	3	0	0	3
CYTOSKELETON
Actin, cytoplasmic 1 (Beta-actin) - ACTB	P60709	K.DSY@VGDEAQSK.R	Y55	3.31	2	2	3	3	8		22	24		ACTB (human & mouse), ACTA1 (human & mouse) and ACTA2 (human & mouse)
		K.DSY@VGDEAQSKR.G	Y55	3.3	2	2	4	3	9
				2.82	3	0	1	1	2
		R.HQGVM#VGMGQKDSY@VGDEAQSK.R	Y55	3.04	3	1	0	0	1
		R.HQGVMVGM#GQKDSY@VGDEAQSKR.G	Y55	3.93	3	1	0	0	1
		R.HQGVMVGMGQKDSY@VGDEAQSK.R	Y55	3.99	3	1	0	0	1
		K.IWHHTFY@NELR.V	Y91	3.08	3	1	0	1	2		7	5		ACTB (human & mouse) and ACTA1 (human & mouse)
				2.88	2	2	3	0	5
		K.DSY@VGDEAQSK.R	Y55	3.49	2	3	3	3	9
		K.DSY@VGDEAQSKR.G	Y55	3.58	2	2	3	3	8
				3.2	3	1	0	1	2
		R.HQGVMVGMGQKDSY@VGDEAQSK.R	Y55	4.79	3	4	0	0	4
		R.HQGVMVGMGQKDSY@VGDEAQSKR.G	Y55	3.69	3	1	0	0	1
		K.IWHHTFY@NELR.V	Y91	3.21	3	2	2	1	5
Cofilin-1 - CFL1	P23528	K.HELQANC*Y@EEVKDR.C	Y140	4.6	3	3	4	2	9		9	5		human & mouse
		K.HELQANC*Y@EEVKDR.C	Y140	4.52	3	3	1	1	5
Ezrin - EZR	P15311	K.APDFVFY@APR.L	Y270	3.49	2	3	3	2	8		9	6		human & mouse
		K.KAPDFVFY@APR.L	Y270	2.42	2	1	0	0	1
		K.APDFVFY@APR.L	Y270	3.09	2	3	1	2	6
Twinfilin-2 - TWF2	Q6IBS0	K.KIEIGDGAELTAEFLY@DEVHPK.Q	Y309	6.22	3	4	4	0	8		8	1		human & mouse
		K.KIEIGDGAELTAEFLY@DEVHPK.Q	Y309	5.82	3	0	0	1	1
TRAFFICKING/TRANSPORT
Caveolin-1 - CAV1	Q03135	K.YVDSEGHLY@TVPIR.E	Y14	3.88	2	3	3	1	7		7	2		human & mouse
		K.YVDSEGHLY@TVPIR.E	Y14	3.77	2	2	0	0	2
Clathrin heavy chain 1 - CLTC	Q00610	R.ALEHFTDLY@DIKR.A	Y634	5.09	3	3	3	1	7		7	0		human & mouse
METABOLIC AND BIOSYNTHETIC ENZYMES
Alpha-enolase - ENO1	P06733	R.AAVPSGASTGIY@EALELR.D	Y44	3.93	3	2	3	1	6		13	3		ENO1 (human & mouse) and ENO3 (human & mouse)
				4.74	2	4	3	0	7
		R.AAVPSGASTGIY@EALELR.D	Y44	4.17	2	2	1	0	3
ATP-citrate synthase - ACLY	P53396	R.TTDGVY@EGVAIGGDRYPGSTFMDHVLR.Y	Y682	4.69	3	4	1	3	8		8	4		human & mouse
		R.TTDGVY@EGVAIGGDRYPGSTFMDHVLR.Y	Y682	4.18	3	0	3	1	4
RNA AND PROTEIN SYNTHESIS/PROCESSING
Polymerase I and transcript release factor - PTRF	Q6NZI2	K.VMIY@QDEVKLPAK.L	Y156	4.07	2	3	3	1	7		7	6		human & mouse
		K.VMIY@QDEVKLPAK.L	Y156	4.19	2	3	1	2	6
40S ribosomal protein S10 - RPS10	P46783	R.IAIY@ELLFK.E	Y12	2.79	2	2	0	3	5		5	8		human & mouse
		R.IAIY@ELLFK.E	Y12	2.58	2	3	2	3	8
40S ribosomal protein S27 - RPS27	P42677	R.KHKKKRLVQSPNSY@FMDVK.C	Y31	2.63	3	0	1	0	1		9	5		RPS27 (human & mouse) and RPS27L (human & mouse)
		R.LVQSPNSY@FMDVK.C	Y31	3.09	2	3	3	2	8
		R.LVQSPNSY@FMDVK.C	Y31	3.58	2	3	2	0	5
60S acidic ribosomal protein P0 - RPLP0	P05388	K.IIQLLDDY@PK.C	Y24	3.43	2	1	1	1	3		4	6
		K.IIQLLDDY@PKC*FIVGADNVGSK.Q	Y24	5.16	3	1	0	0	1					human & mouse
		K.IIQLLDDY@PK.C	Y24	3.34	2	3	2	1	6
Elongation factor 1-alpha 1 - EEF1A1	P68104	K.STTTGHLIY@K.C	Y29	2.84	2	2	3	3	8		8	8		EEF1A1 and EEF1A2 (human & mouse)
		R.EHALLAY@TLGVK.Q	Y141	3.06	2	3	3	3	9		12	11
				3.24	3	2	1	0	3
		K.STTTGHLIY@K.C	Y29	2.74	2	3	3	2	8
		R.EHALLAY@TLGVK.Q	Y141	3.19	2	2	2	3	7
				3.73	3	3	0	1	4
Heat shock 70 kDa protein 4 - HSPA4	P34932	K.LKKEDIY@AVEIVGGATR.I	Y336	3.44	3	2	1	3	6		6	2		human & mouse
		K.LKKEDIY@AVEIVGGATR.I	Y336	3.09	3	2	0	0	2
Heat shock protein HSP 90-beta - HSP90AB1	P08238	K.SIY@YITGESK.E	Y484	3.13	2	2	0	0	2		2	5		human & mouse
		K.SIY@YITGESK.E	Y484	3.16	2	3	0	2	5
MISCELLANEOUS
Histone H4 - MULTIPLE GENES	Q6FGB8	R.KTVTAMDVVY@ALKR.Q	Y89	4.93	3	4	3	2	9		19	17		human & mouse
		K.TVTAMDVVY@ALK.R	Y89	3.27	2	2	0	0	2
		K.TVTAMDVVY@ALKR.Q	Y89	3.77	2	2	3	3	8
		K.TVTAMDVVY@ALK.R	Y89	3	2	2	0	0	2
		K.TVTAMDVVY@ALKR.Q	Y89	2.65	3	1	0	0	1
				3.88	2	3	2	3	8
		R.KTVTAMDVVY@ALKR.Q	Y89	4.98	3	1	3	2	6
Prohibitin - PHB	P35232	R.KLEAAEDIAY@QLSR.S	Y249	4.52	2	4	3	2	9		15	8		human & mouse
				3.68	3	3	1	2	6
		R.KLEAAEDIAY@QLSR.S	Y249	3.55	3	2	0	0	2
				5.11	2	3	2	1	6
END
Footnotes:
a Protein and gene names (human) recommended in the UniProt Knowledgebase entry number.
b Phosphotyrosine-containing tryptic peptides identified in the LC-MS/MS analysis of HCT-116 xenograft tumors either untreated (green background) or treated with dasatinib (tan background). The peprtides listed met retention criteria of also being identified in the analysis of HCT-116 cultured cells and having 7 or more independent spectral IDs in the tumor samples. Peptides are shown in single l…
c Cross-correlation score (xcorr) and charge (z) of the peptide. The highest xcorr value is shown.
d The number of independent spectra identifying the peptide in each of the three replicate samples (Rep1, Rep2, Rep3) analyzed for untreated (green background) vs. dasatinib-treated (tan background) tumors. The values from the three replicate samples are summed in the Total IDs column.
e The total number of times the corresponding pY site was identified in untreated tumors (green background) vs. dasatinib-treated tumors (tan background). Untreated/treated ratios >3-fold are in red font.
f indicates other human and mouse genes encoding the identical peptide.

## Sheet: Tumor only sites
HCT-116 subctaneous tumor (8.1-4) untreated wet weight 643mg_3ORBI (Project 1390, Rep. 1)			>>			1	2	3	T
HCT-116 subcutaneous tumor (7.59-63) untreated 3ORBI wet weight 436mg_(Project 1434, Rep. 2)
HCT-116 subcutaneous tumor #3 untreated 3ORBI wet weight 300mg (project 1475, Rep. 3)
Dasatinib_treated_4h_tumor_1 - 3 runs ORBI wet weight 641mg Dasatinib treated 4h (Project 1769, Rep. 1)			>>			1	2	3	T
Dasatinib_treated_4h_tumor_3 - 3 runs ORBI wet weight 498mg Dasatinib treated 4h (Project 1769, Rep. 2)
Dasatinib_treated_4h_tumor_4 - 3 runs ORBI wet weight 519mg Dasatinib treated 4h (Project 1769, Rep. 3)				not found in cultured cells - mouse origin? Smooth muscle?
						# of identifications
Protein Name(s)a	UniProt	Peptideb	site(s)b	xcorrg	zg	Rep. 1	Rep. 2	Rep. 3	Total IDs	Site counts >3-fold in red		Comments	identical peptides
SIGNALING: PROTEIN KINASES AND PHOSPHATASES
Tyrosine kinases (receptor)
Epithelial discoidin domain-containing receptor 1 - DDR1	Q08345	R.GNPPHSAPC*VPNGSALLLSNPAY@R.L	Y513	5.13	3	4	5	3	12	12	5		human only
		R.NLY@AGDY@YR.V	Y792,Y796	2.78	2	2	4	1	7	13	5	Kinase domain activation loop	human and mouse
		R.NLY@AGDYYR.V	Y792	2.3	2	2	1	1	4
		R.NLYAGDY@YR.V	Y796	2.1	2	1	1	0	2
		R.GNPPHSAPC*VPNGSALLLSNPAY@R.L	Y513	5.93	3	4	0	1	5
		R.NLYAGDY@YR.V	Y796	2.5	2	2	0	1	3
SIGNALING: OTHER
Dual specificity tyrosine-phosphorylation-regulated kinase 1A - DYRK1A	Q13627	R.KVYNDGYDDDNY@DYIVK.N	Y145	5.28	3	0	4	3	7	9	2
				3.9	2	1	0	0	1
		R.KVYNDGYDDDNY@DYIVKNGEK.W	Y145	5.26	3	0	0	1	1				human and mouse
		R.KVYNDGYDDDNY@DYIVK.N	Y145	5.32	3	2	0	0	2
Rho GTPase-activating protein 10-like- RH10L	A6NI28	K.LWLEAMDGKEPIY@TLPAIISK.K	Y378	4.71	3	1	3	0	4	7	2		human and mouse
		R.KLWLEAMDGKEPIY@TLPAIISK.K	Y378	5.33	3	2	1	0	3
		R.KLWLEAMDGKEPIY@TLPAIISK.K	Y378	3.66	3	1	0	1	2
Phosphatidylinositol 3-kinase regulatory subunit alpha (p85-alpha) - PIK3R1	P27986	K.SREYDRLY@EEYTR.T	Y467	3.66	3	3	2	3	8	8	7		human and mouse
		K.SREYDRLY@EEYTR.T	Y467	4.06	3	3	2	2	7
Calsequestrin-1 - CASQ1	P31415	K.NY@KNVFK.K	Y51	2.33	2	1	1	0	2	2	5	Skeletal muscle isoform. The release of calcium bound to calsequestrin through a calcium release channel triggers muscle contraction.	human and mouse
		K.NY@KNVFK.K	Y51	2.22	2	1	2	2	5
ADHESION: CELL/ECM
Paxillin - Pxn	Q8VI36	R.AGEEEHVY@SFPNK.Q	Y118	2.53	3	1	0	0	1	0	11		mouse only
		R.AGEEEHVY@SFPNKQK.S	Y118	4.55	3	3	4	3	10
Tensin-like C1 domain-containing phosphatase (Tensin-2) - TENC1	Q63HR2	R.GPLDGSPY@AQVQR.P	Y483	3.45	2	3	3	3	9	10	6	Detected in heart, kidney, brain, thymus, spleen, liver, placenta, lung, skeletal muscle and small intestine.	human and mouse
				2.82	3	1	0	0	1
		R.GPLDGSPY@AQVQR.P	Y483	3.33	2	2	1	3	6
Vinculin - VCL	P18206	R.ILLRNPGNQAAY@EHFETMK.N	Y692	6.6	3	6	3	3	12	15	8		human and mouse
		R.NPGNQAAY@EHFETMK.N	Y692	3.78	2	1	2	0	3
		R.ILLRNPGNQAAY@EHFETMK.N	Y692	5.52	3	1	3	2	6
		R.NPGNQAAY@EHFETMK.N	Y692	2.91	3	1	0	1	2
CYTOSKELETON
Actin, cytoplasmic 1 (Beta-actin) - ACTB	P60709	K.DLY@ANT@VLSGGTTMYPGIADR.M	Y294	4.42	3	1	2	0	3	10	3		ACTB (human and mouse)
		R.KDLY@ANTVLSGGTTM#YPGIADR.M	Y294	3.75	3	1	1	0	2
		R.KDLY@ANTVLSGGTTMYPGIADR.M	Y294	3.98	3	0	4	0	4
		K.DLY@ANT@VLSGGTTM#YPGIADR.M	Y294	3.31	3	0	0	1	1
		K.DLY@ANT@VLSGGTTMYPGIADR.M	Y294	3.12	3	1	0	0	1
		R.KDLY@ANTVLSGGTTMYPGIADR.M	Y294	3.63	3	2	0	0	2
Actin, aortic smooth muscle (Alpha-actin-2) - ACTA2	P62736	R.TTGIVLDSGDGVTHNVPIY@EGYALPHAIM#R.L	Y168	5.85	3	1	0	0	1	10	5		ACTA2 (human and mouse) and ACTA1 (human and mouse)
		R.TTGIVLDSGDGVTHNVPIY@EGYALPHAIMR.L	Y168	5.44	3	5	2	2	9
		R.TTGIVLDSGDGVTHNVPIY@EGYALPHAIMR.L	Y168	4.71	3	3	1	1	5
Actin filament-associated protein 1-like 2 - AFAP1L2	Q8N4X5	K.VAQQPLS@LVGCEVVPDPSPDHLY@SFR.I	Y413	3.4	3	1	0	0	1	21	10		human only
		K.VAQQPLSLVGC*EVVPDPSPDHLY@SFR.I	Y413	4.2	3	4	7	5	16
		R.SKVAQQPLSLVGC*EVVPDPSPDHLY@SFR.I	Y413	4.29	3	2	0	2	4
Actin filament-associated protein 1-like 2 - AFAP1L2	Q5DTU0	K.VAQQPLSLVGC*DVLPDPSPDHLY@SFR.I	Y413	4.91	3	3	3	2	8				mouse only
		R.SKVAQQPLSLVGC*DVLPDPSPDHLY@SFR.I	Y413	6.1	3	0	1	1	2
Myosin regulatory light chain 2, skeletal muscle isoform - MYLPF	Q96A32	K.NIC*Y@VITHGDAKDQE.-	Y158	3.14	3	1	0	1	2	11	3	Expressed in fetal and adult skeletal muscle; no pY in UniProt	human and mouse
				4.76	2	2	3	2	7
		K.NIC*Y@VITHGDAK.D	Y158	3.27	2	0	2	0	2
		K.NIC*Y@VITHGDAKDQE.-	Y158	4.53	2	3	0	0	3
Myosin-1 (Myosin heavy chain, skeletal muscle, adult 1) - MYH1	P12882	K.VGNEY@VTK.G	Y413	3.26	2	0	3	3	6	18	15	no pY in UniProt
		R.VKVGNEY@VTK.G	Y413	3.51	3	1	0	2	3				Myosins 1,3,6,8, and 13 (human and mouse), Myosin 4 (mouse)
				3.26	2	3	3	3	9
		R.ESIFC*IQY@NVR.A	Y820	2.81	2	1	2	0	3	11	6
		R.RESIFC*IQY@NVR.A	Y820	3.79	2	3	0	0	3				Myosin 1 (human and mouse), Myosins 4, 8, and 13 (mouse)
				4.07	3	3	2	0	5
		R.LQTESGEY@SR.Q	Y1291	2.48	2	0	2	0	2	2	6		Myosin 1 (human and mouse)
		R.HDC*DLLREQY@EEEQEAK.A	Y1351	4.11	3	3	2	3	8	13	14
		R.HDC*DLLREQY@EEEQEAKAELQR.A	Y1351	4.53	3	4	0	1	5				Myosins 1 and 4 (human and mouse), Myosin 13 (human)
		K.TKY@ETDAIQR.T	Y1379	3.55	2	3	3	3	9	18	21
		K.TKY@ETDAIQRTEELEEAK.K	Y1379	4	3	1	2	3	6
		K.TKY@ETDAIQRTEELEEAKK.K	Y1379	4.49	3	3	0	0	3				Myosins 1,3,4,6,8, and 13 (human and mouse)
		K.NAY@EESLDQLETLK.R	Y1492	4.16	2	0	3	0	3	13	7
		K.NAY@EESLDQLETLKR.E	Y1492	4.38	2	3	3	0	6
				2.71	3	2	2	0	4				Myosin 1 (human) and Myosin 4 (mouse)
		K.ELTY@QTEEDRK.N	Y1856	2.67	2	0	3	2	5	14	11
		K.VKELTY@QTEEDRK.N	Y1856	3.75	2	2	2	3	7				Myosins 1,4, and 8 (human and mouse)
				2.73	3	0	1	1	2
		K.VGNEY@VTK.G	Y413	2.99	2	3	3	2	8
		R.VKVGNEY@VTK.G	Y413	2.85	2	3	0	2	5
				3.47	3	0	1	1	2
		R.ESIFC*IQY@NVR.A	Y820	2.57	2	3	1	1	5
		R.RESIFC*IQY@NVR.A	Y820	3.65	3	1	0	0	1
		R.LQTESGEY@SR.Q	Y1291	2.82	2	2	1	3	6
		R.HDC*DLLREQY@EEEQEAK.A	Y1351	5.39	3	3	3	3	9
		R.HDC*DLLREQY@EEEQEAKAELQR.A	Y1351	5.62	3	4	0	1	5
		K.TKY@ETDAIQR.T	Y1379	3.45	2	3	3	3	9
		K.TKY@ETDAIQRTEELEEAK.K	Y1379	4.41	3	3	3	3	9
		K.TKY@ETDAIQRTEELEEAKK.K	Y1379	3.75	3	2	0	0	2
		K.TKY@ETDAIQRTEELEEAKKK.L	Y1379	3.32	3	0	0	1	1
		K.NAY@EESLDQLETLKR.E	Y1492	4.53	2	3	0	0	3
				3.8	3	0	1	2	4
		K.ELTY@QTEEDRK.N	Y1856	2.81	2	1	0	1	1
		K.VKELTY@QTEEDRK.N	Y1856	3.43	2	2	2	3	7
				3.58	3	2	1	0	3
Myosin-4 (Myosin heavy chain, skeletal muscle, fetal) - MYH4	Q9Y623	K.AAY@LTSLNSADLLK.S	Y389	4.35	2	3	2	0	5	16	5
		R.EEQAEPDGTEVADKAAY@LTSLNSADLLK.S	Y389	5.06	3	2	1	0	3
		K.QREEQAEPDGTEVADKAAY@LTSLNSADLLK.S	Y389	4.22	3	1	5	2	8				Myosin 4 (human and mouse)
		K.QKY@EETQAELEASQK.E	Y1464	3.71	3	1	0	2	3	19	13	pY1464 in UniProt
				2.48	2	0	1	0	1
		K.QKY@EETQAELEASQKESR.S	Y1464	3.95	3	1	4	3	8
		K.VLAEWKQKY@EETQAELEASQK.E	Y1464	4.48	3	3	0	1	4				Myosin 4 (human and mouse) and Myosin 8 (human)
		K.VLAEWKQKY@EETQAELEASQKESR.S	Y1464	4.41	3	2	0	0	2				Myosin 4 (human and mouse)
		R.NFDKVLAEWKQKY@EETQAELEASQK.E	Y1464	4.58	3	1	0	0	1				Myosin 4 (human and mouse)
		K.AAY@LTSLNSADLLK.S	Y389	4.6	2	3	0	0	3
		K.QREEQAEPDGTEVADKAAY@LTSLNSADLLK.S	Y389	3.91	3	1	1	0	2
		K.QKY@EETQAELEASQKESR.S	Y1464	3.85	3	3	3	2	8
		K.VLAEWKQKY@EETQAELEASQK.E	Y1464	4.75	3	4	0	1	5
Myosin-9 (Non-muscle myosin heavy chain IIa) - MYH9	P35579	K.VAAY@DKLEK.T	Y1408	2.6	2	0	3	3	6	6	2	pY1408 in UniProt	Myosin 9 (human and mouse)
		K.VAAY@DKLEK.T	Y1408	2.93	2	2	0	0	2
Myosin-binding protein C, fast-type - MYBPC2	Q14324	R.HTSC*TVSDLIVGNEY@YFR.V	Y1003	4.56	3	4	1	1	6	10	3	no pY in UniProt; C-protein, skeletal muscle fast isoform	human and mouse
				4.68	2	4	0	0	4
		R.HTSC*TVSDLIVGNEY@YFR.V	Y1003	4.06	3	3	0	0	3
Nebulin - NEB	P20929	K.QLSDAVYHY@DYVHSVR.G	Y4918	3.7	3	2	4	0	6	6	3	no pY in UniProt; giant muscle protein	human and mouse
		K.QLSDAVYHY@DYVHSVR.G	Y4918	3.58	3	3	0	0	3
Tropomyosin 1 alpha chain - TPM1	P09493	K.SIDDLEDELY@AQK.L	Y261	4.74	2	2	3	0	5	14	5	no pY in UniProt; Binds actin filaments in muscle and non-muscle cells.	human and mouse
		K.SIDDLEDELY@AQKLK.Y	Y261	4.4	2	3	3	3	9
		K.SIDDLEDELY@AQKLK.Y	Y261	4.75	2	3	1	1	5
TRAFFICKING/TRANSPORT
Clathrin heavy chain 1 - CLTC	Q00610	R.FLRENPY@YDSR.V	Y899	2.74	3	1	0	2	3	4	7		human and mouse
		R.FLRENPYY@DSR.V	Y900	2.08	2	1	0	0	1
		R.FLRENPY@YDSR.V	Y899	4.72	3	1	3	3	7
Copine-3 - CPNE3	O75131	K.LY@GPTNFSPIINHVAR.F	Y392	4.22	3	2	0	3	5	5	4		human and mouse
		K.LY@GPTNFSPIINHVAR.F	Y392	4.38	3	3	0	1	4
Hemoglobin subunit alpha - HBA1/HBA2	P69905	K.VGAHAGEY@GAEALER.M	Y25	3	3	1	0	0	1	2	11	pY25 in UniProt	human only
				3.23	2	1	0	0	1
		K.VGAHAGEY@GAEALER.M	Y25	3.26	3	2	0	1	3
				4.14	2	3	2	3	8
Sarcalumenin - SRL	Q86TD4	K.DIVEDPDKFY@IFK.T	Y838	3.49	2	2	3	3	8	8	8	no pY in UniProt; subcellular location sarcoplasmic reticulum lumen	human and mouse
		K.DIVEDPDKFY@IFK.T	Y838	3.91	2	3	2	3	8
Sodium-coupled neutral amino acid transporter 2 - SLC38A2	Q96QD8	K.SHY@ADVDPENQNFLLESNLGK.K	Y41	4.82	3	2	4	1	7	15	10
		K.SHY@ADVDPENQNFLLESNLGKK.K	Y41	5.18	3	3	3	2	8				human and mouse
		K.SHY@ADVDPENQNFLLESNLGK.K	Y41	4.76	3	3	0	0	3
		K.SHY@ADVDPENQNFLLESNLGKK.K	Y41	5.72	3	4	1	2	7
METABOLIC AND BIOSYNTHETIC ENZYMES
Phosphoglycerate kinase 1 - PGK1	P00558	K.KELNY@FAK.A	Y196	2.48	2	2	2	0	4	4	3		human and mouse
		K.KELNY@FAK.A	Y196	2.36	2	2	0	1	3
ADP/ATP translocase 1 - SLC25A4	P12235	R.AAY@FGVYDTAK.G	Y191	2.75	2	1	0	0	1	13	7		human and mouse
		R.AAYFGVY@DTAK.G	Y195	2.87	2	6	3	3	12
		R.AAY@FGVYDTAK.G	Y191	2.54	2	1	1	0	2
		R.AAYFGVY@DTAK.G	Y195	2.76	2	2	1	2	5
Creatine kinase M-type - CKM	P06732	K.GGDDLDPNY@VLSSR.V	Y125	2.65	3	1	0	0	1	16	10	no pY in UniProt;
				3.57	2	3	3	2	8
		K.TDLNHENLKGGDDLDPNY@VLSSR.V	Y125	4.7	3	3	0	4	7				human and mouse
		K.LSVEALNSLTGEFKGKYY@PLK.S	Y174	3.68	3	3	0	3	5	7	12		human and mouse
		K.GKYY@PLK.S	Y174	2.15	2	1	1	0	2
		K.GGDDLDPNY@VLSSR.V	Y125	3.77	2	3	0	0	3
		K.TDLNHENLKGGDDLDPNY@VLSSR.V	Y125	5.01	3	4	1	2	7
		K.LSVEALNSLTGEFKGKY@YPLK.S	Y173	4.08	3	0	1	1	2
		K.LSVEALNSLTGEFKGKYY@PLK.S	Y174	3.76	3	2	1	2	5
		K.GKYY@PLK.S	Y174	2.27	2	1	2	2	5
Glycogen phosphorylase, muscle form - PYGM	P11217	K.DFY@ELEPHKFQNK.T	Y473	2.83	3	1	0	0	1	22	10	pY473 in UniProt;
		K.DFY@ELEPHK.F	Y473	2.58	2	0	1	0	1
		K.TIFKDFY@ELEPHK.F	Y473	3.24	2	1	2	0	3
				4.1	3	5	5	3	13
		K.TIFKDFY@ELEPHKFQNK.T	Y473	3.52	3	1	2	1	4				human and mouse
		R.GYNAQEY@YDRIPELR.Q	Y732	3.76	2	1	1	0	2	7	10		human and mouse
		R.GYNAQEYY@DRIPELR.Q	Y733	3.3	3	1	2	1	4
				3.23	2	1	0	0	1
		K.DFY@ELEPHKFQNK.T	Y473	2.65	3	1	0	0	1
		K.TIFKDFY@ELEPHK.F	Y473	3.8	3	1	2	2	5
		K.TIFKDFY@ELEPHKFQNK.T	Y473	3.51	3	1	1	2	4
		R.GYNAQEY@YDRIPELR.Q	Y732	3.32	3	2	2	2	6
				3.4	2	2	0	0	2
		R.GYNAQEYY@DRIPELR.Q	Y733	2.87	3	1	1	0	2
Phosphoglycerate mutase 1 - PGAM1	P18669	R.FSGWY@DADLSPAGHEEAK.R	Y26	3.84	3	7	3	3	13	25	14
		R.FSGWY@DADLSPAGHEEAKR.G	Y26	4.09	3	6	3	3	12				human and mouse
		R.HY@GGLTGLNK.A	Y92	3.24	2	1	3	2	6	20	15
		R.HY@GGLTGLNKAETAAK.H	Y92	4.4	3	3	3	3	9				human and mouse
		R.LNERHY@GGLTGLNK.A	Y92	4.08	3	3	0	2	5				human and mouse
		R.FSGWY@DADLSPAGHEEAK.R	Y26	3.9	3	3	0	1	4
		R.FSGWY@DADLSPAGHEEAKR.G	Y26	3.98	3	4	3	3	10
		R.HY@GGLTGLNK.A	Y92	2.65	2	2	0	2	4
		R.HY@GGLTGLNKAETAAK.H	Y92	4.89	3	3	3	1	7
		R.LNERHY@GGLTGLNK.A	Y92	3.61	3	1	0	2	3
		R.LNERHY@GGLTGLNKAETAAK.H	Y92	3.69	3	0	1	0	1
Pyruvate kinase isozymes M1/M2 - PKM2	P14618	R.TATESFASDPILY@RPVAVALDTK.G	Y105	3.61	3	0	2	0	2	6	2		human only
		R.TATESFASDPILY@RPVAVALDTKGPEIR.T	Y105	4.69	3	4	0	0	4
		K.ITLDNAY@MEK.C	Y148	2.96	2	0	3	0	3	15	0
		K.ITLDNAY@MEKC*DENILWLDYK.N	Y148	5.06	3	4	5	3	12				human and mouse
		R.TATESFASDPILY@RPVAVALDTK.G	Y105	3.7	3	1	0	1	2
		R.TATESFASDPILY@RPVAVALDTKGPEIR.T	Y105	4.77	3	0	1	1	2
Phosphoglucomutase-1 - PGM1	P36871	K.IALY@ETPTGWK.F	Y353	3.08	2	5	3	2	10	10	5		human and mouse
		R.LYIDSY@EKDVAK.I	Y521	3.69	2	6	3	2	11	11	3		human and mouse
		K.IALY@ETPTGWK.F	Y353	3.17	2	2	1	2	5
		R.LYIDSY@EKDVAK.I	Y521	3.74	2	3	0	0	3
Pyruvate dehydrogenase E1 component subunit alpha, testis-specific form, mitochondrial - PDHA2	P29803	R.YHGHSMSDPGVSY@RTR.E	Y299	2.98	3	0	0	1	1	19	23
		R.YHGHS@MSDPGVSY@R.T	Y299	3.07	3	2	1	2	5
		R.YHGHSM#SDPGVSY@R.T	Y299	3.41	3	1	2	1	4
		R.YHGHSMSDPGVSY@R.T	Y299	3.83	3	4	3	2	9				human only
		R.Y@HGHSMSDPGVSY@R.T	Y299	3.11	3	1	1	1	3
		R.YHGHS@MSDPGVSY@R.T	Y299	2.95	3	3	1	1	5
		R.YHGHSM#SDPGVSY@R.T	Y299	3.31	3	1	2	3	6
		R.YHGHSMSDPGVSY@R.T	Y299	3.45	3	1	1	2	4
				3.72	2	1	2	2	5
Transketolase - TKT	P29401	K.NMAEQIIQEIY@SQIQSK.K	Y275	5.74	3	2	3	3	8	8	0		human only
MISCELLANEOUS
U1 small nuclear ribonucleoprotein 70 kDa - SNRNP70	P08621	R.REFEVY@GPIKR.I	Y126	4.24	3	3	1	0	4	4	7		human and mouse
		R.REFEVY@GPIKR.I	Y126	3.98	3	3	2	2	7
U4/U6 small nuclear ribonucleoprotein Prp31 - PRPF31	Q8WWY3	K.HRIY@EYVESR.M	Y205	3.62	3	0	0	2	2	2	7		human and mouse
		K.HRIY@EYVESR.M	Y205	3.31	3	3	2	2	7
Eukaryotic translation initiation factor 3 subunit B - EIF3B	P55884	R.MTLDTLSIY@ETPSMGLLDKK.S	Y449	3.82	3	3	4	1	8	8	6		human and mouse
		R.MTLDTLSIY@ETPSMGLLDKK.S	Y449	3.55	3	3	2	1	6
Probable global transcription activator SNF2L2 - SMARCA2	P51531	K.LTKQM#NAIIDTVINY@K.D	Y1397	4.06	2	2	1	0	3	7	0	no pY in UniProt;	human and mouse
				3.52	3	2	2	0	4
E3 ubiquitin/ISG15 ligase TRIM25 - TRIM25	Q14258	K.FDTIY@QILLK.K	Y278	2.14	2	1	0	0	1	3	9		human only
		R.VNSKFDTIY@QILLK.K	Y278	3.04	3	0	1	1	2
		R.VNSKFDTIY@QILLK.K	Y278	3.17	3	2	2	1	5
				3.28	2	1	0	0	1
		R.VNSKFDTIY@QILLKK.K	Y278	4.08	3	3	0	0	3
Extended synaptotagmin-1 - ESYT1	Q9BSJ8	K.HLSPY@ATLTVGDSSHK.T	Y822	4.36	3	2	2	2	6	6	9		human only
		K.HLSPY@ATLTVGDSSHK.T	Y822	4.2	3	3	3	3	9
Uncharacterized protein C4orf14	Q8NC60	R.FLFPEY@ILDPEPQPTR.E	Y77	3.96	3	2	0	0	2	10	3		human only
				4.19	2	3	3	2	8
		R.FLFPEY@ILDPEPQPTR.E	Y77	3.66	2	0	2	0	2
		R.FLFPEY@ILDPEPQPTR.E	Y77	3.19	3	0	0	1	1
Uncharacterized protein C20orf72	Q9BQP7	K.NQNIQKPEY@SE.-	Y342	3.36	2	4	1	2	7	0	7	S343 phosphorylation has been reported	human only

## Sheet: Other PK summary
OTHER Protein Kinases tumor summary
			Untreated	DAS 4hr				Untreated	DAS 4hr
	CDK1	Y15	85	80		CDK1	Y15	85	80
	CDK2	Y15	7	15		DYRK1A	Y321	13	12
	CDK5	Y15	5	1		GSK3B	Y279	19	22
						ERK1	Y204	30	27
	DYRK1A	Y321	13	12		ERK2	Y187	35	31
		Y145	9	2		p38MAPK	Y182	59	35
	DYRK4	Y264	7	2		PRP4	Y849	49	45
						PKCdelta	Y313	72	10
	GSK3B	Y279	19	22		PKCdelta	Y334	14	0
	HIPK1	Y352	5	7
	HIPK3	Y359	7	7
	ERK1	Y204	30	27
	ERK2	Y187	35	31
	ERK5	Y221	11	9
	p38MAPK	Y182	59	35
	JNK1	Y185	0	4
	JNK2	Y185	1	3
	PKCdelta	Y313	72	10
		Y334	14	0
	PRP4	Y849	49	45
	SgK269	Y635	5	1

## Sheet: Summary pie charts
Summary of HCT116 sites in tumors
	Tumor data			Cell data
Category	proteins	sites		proteins	sites
Other Signaling	13	17		27	38
Trafficking/Transport	2	2		10	11
Metabolic/biosynthetic enzymes	2	2		3	3
RNA/Protein Synthesis/processing	7	8		9	12
Miscellaneuos	2	2		8	14
Adhesion/cytoskeleton	11	13		26	40
Tyrosine kinases	8	12		14	24
CMGC protein kinases	12	13		14	15
Other protein kinases	1	2		3	5
	58	71		114	162
